# Supplementary material for: Mixed Parentage Broods Indicate Group Spawning in the Brood Parasitic Cuckoo Catfish
Source: Mol Ecol. 2025 Feb 17;34(6):e17692. doi: 10.1111/mec.17692 (PMC11874674; doi:10.1111/mec.17692)
Supplement: Supplementary file 3 — Table S2 [file MEC-34-e17692-s004.xlsx]

## Sheet: Supplementary Table 2
Supplementary Table 2: Results of maximum likelihood estimates calculated in the software MLrelate.
pair.no		consecutive numbering of dyads (1 - 154)
clutch_id		identifier for clutch membership
ind1_id, ind2_id		identifiers for embryos of one dyad
			R	Relationship with the highest likelihood
UR	Unrelated		LnL(R)	Log likelihood of R
HS	Half Sibs		Delta Ln(L)	Difference to highest log likelihood ('9999' indicates impossibility)
FS	Full Sibs
PO	Parent / Offspring (note that PO was changed to FS in all relevant cases because of impossibility among nestmates)
test	test structure of hypothese testing in Mlrelate (putative relationship vs alternative relationship)
p-value	test statistic of Likelihood Ratio test
conclusion	accepted relationship among nestmates
				Software 'MLrelate'
				Maximum likelihood estimation						Hypothesis testing (10.000 simulations each)
pair.no	clutch_id	ind1.id	ind2.id	R	LnL(R)	Delta Ln(L)-UR	Delta Ln(L)-HS	Delta Ln(L)-FS	Delta Ln(L)-PO	test	p-value	test	p-value	test	p-value	test	p-value	conclusion
1	19.GP01	19.GP01.A	19.GP01.B	FS	-65.06	24.56	11.89	-	5.71
2	19.GP01	19.GP01.A	19.GP01.C	FS	-69.85	20.83	10.21	-	5.37
3	19.GP01	19.GP01.A	19.GP01.D	FS	-72.42	16.37	7.7	-	9999
4	19.GP01	19.GP01.B	19.GP01.C	FS	-73.79	18.12	7.51	-	2.3
5	19.GP01	19.GP01.B	19.GP01.D	FS	-78.69	11.33	3.69	-	9999
6	19.GP01	19.GP01.C	19.GP01.D	FS	-70.84	20.24	9.59	-	4.42
7	19.GP02	19.GP02.A	19.GP02.B	UR	-100.6	-	5.17	12.96	9999	UR vs HS	0.0003	HS vs UR	0.8639					UR
8	19.GP02	19.GP02.A	19.GP02.C	FS	-82.06	6.26	2.65	-	9999	FS vs HS	0.0101	HS vs FS	0.4029					FS
9	19.GP02	19.GP02.A	19.GP02.D	UR	-91.17	-	4.22	10.48	9999	UR vs HS	0.001	HS vs UR	0.7369					UR
10	19.GP02	19.GP02.A	19.GP02.E	FS	-72.26	16.02	7.42	-	2.79	FS vs HS	0	HS vs FS	0.8969					FS
11	19.GP02	19.GP02.A	19.GP02.F	UR	-93.6	-	4.65	11.21	9999	UR vs HS	0.0008	HS vs UR	0.8023					UR
12	19.GP02	19.GP02.A	19.GP02.G	UR	-94.9	-	5.19	11.44	9999	UR vs HS	0.0002	HS vs UR	0.8655					UR
13	19.GP02	19.GP02.A	19.GP02.H	UR	-91.38	-	1.57	6.23	9999	UR vs HS	0.0326	HS vs UR	0.2733					UR
14	19.GP02	19.GP02.A	19.GP02.I	UR	-95.22	-	3.07	9	9999	UR vs HS	0.0061	HS vs UR	0.5283					UR
15	19.GP02	19.GP02.A	19.GP02.J	UR	-95.5	-	1.42	6.5	9999	UR vs HS	0.0402	HS vs UR	0.2474					UR
16	19.GP02	19.GP02.A	19.GP02.K	UR	-89.43	-	2.38	8.04	9999	UR vs HS	0.0143	HS vs UR	0.4097					UR
17	19.GP02	19.GP02.A	19.GP02.L	FS	-85.3	5.35	0.04	-	9999	FS vs HS	0.0905	HS vs FS	0.1247	FS vs UR	0.0003	HS vs UR	0.0002	FS or HS
18	19.GP02	19.GP02.A	19.GP02.M	UR	-93.47	-	1.28	5.55	9999									UR
19	19.GP02	19.GP02.A	19.GP02.N	UR	-93.45	-	4.78	10.91	9999									UR
20	19.GP02	19.GP02.B	19.GP02.C	UR	-100.48	-	2.19	6.85	9999									UR
21	19.GP02	19.GP02.B	19.GP02.D	FS	-88.95	14.38	4.44	-	9999									FS
22	19.GP02	19.GP02.B	19.GP02.E	UR	-100.45	-	2.87	10.15	9999									UR
23	19.GP02	19.GP02.B	19.GP02.F	FS	-91.42	14.34	5.07	-	9999									FS
24	19.GP02	19.GP02.B	19.GP02.G	FS	-96.77	10.29	0.42	-	9999	FS vs HS	0.0708	HS vs FS	0.1532	FS vs UR	0	HS vs UR	0	FS or HS
25	19.GP02	19.GP02.B	19.GP02.H	FS	-86.68	16.87	7	-	9999									FS
26	19.GP02	19.GP02.B	19.GP02.I	FS	-96.03	11.35	1.31	-	9999									FS
27	19.GP02	19.GP02.B	19.GP02.J	FS	-90.71	16.95	7.9	-	9999									FS
28	19.GP02	19.GP02.B	19.GP02.K	HS	-96.68	4.92	-	0.98	9999	HS vs FS	0.0625	FS vs HS	0.1993	HS vs UR	0.0008			HS or FS
29	19.GP02	19.GP02.B	19.GP02.L	UR	-102.81	-	0.92	6.66	9999	UR vs HS	0.066	HS vs UR	0.1881	UR vs FS	0	HS vs FS	0	UR or HS
30	19.GP02	19.GP02.B	19.GP02.M	FS	-96.49	9.15	1.68	-	9999									FS
31	19.GP02	19.GP02.B	19.GP02.N	HS	-101.5	4.11	-	0.48	9999	HS vs FS	0.0882	FS vs HS	0.1336	HS vs UR	0.0015	FS vs UR	0.0008	HS or FS
32	19.GP02	19.GP02.C	19.GP02.D	UR	-91.05	-	2.67	7.01	9999									UR
33	19.GP02	19.GP02.C	19.GP02.E	FS	-74.48	13.68	6.23	-	9999									FS
34	19.GP02	19.GP02.C	19.GP02.F	UR	-93.47	-	3.29	6.8	9999									UR
35	19.GP02	19.GP02.C	19.GP02.G	UR	-94.78	-	3.55	9.43	9999									UR
36	19.GP02	19.GP02.C	19.GP02.H	UR	-91.26	-	1.77	3.23	9999									UR
37	19.GP02	19.GP02.C	19.GP02.I	UR	-95.09	-	2.45	6.66	9999									UR
38	19.GP02	19.GP02.C	19.GP02.J	UR	-95.38	-	2.12	5.03	9999									UR
39	19.GP02	19.GP02.C	19.GP02.K	UR	-89.31	-	0.97	3.5	9999	UR vs HS	0.056	HS vs UR	0.1932	UR vs FS	0.0011	HS vs FS	0.0142	UR or HS
40	19.GP02	19.GP02.C	19.GP02.L	FS	-77.06	13.46	4.49	-	9999									FS
41	19.GP02	19.GP02.C	19.GP02.M	UR	-93.35	-	3.01	8.42	9999									UR
42	19.GP02	19.GP02.C	19.GP02.N	UR	-93.33	-	1.91	6.06	9999									UR
43	19.GP02	19.GP02.D	19.GP02.E	UR	-91.02	-	3.05	8.77	9999									UR
44	19.GP02	19.GP02.D	19.GP02.F	FS	-84.77	11.55	3.54	-	9999									FS
45	19.GP02	19.GP02.D	19.GP02.G	FS	-83.8	13.83	6.23	-	9999									FS
46	19.GP02	19.GP02.D	19.GP02.H	FS	-81.92	12.2	4.32	-	9999									FS
47	19.GP02	19.GP02.D	19.GP02.I	HS	-93.71	4.24	-	0.16	9999	HS vs FS	0.1042	FS vs HS	0.107	HS vs UR	0.001	FS vs UR	0.0007	HS or FS
48	19.GP02	19.GP02.D	19.GP02.J	FS	-75.72	22.51	9.83	-	9999									FS
49	19.GP02	19.GP02.D	19.GP02.K	FS	-79.49	12.68	5.52	-	9999									FS
50	19.GP02	19.GP02.D	19.GP02.L	UR	-93.38	-	0.75	4.89	9999	UR vs HS	0.0653	HS vs UR	0.1728	UR vs FS	0.0009	HS vs FS	0.0012	UR or HS
51	19.GP02	19.GP02.D	19.GP02.M	FS	-88.51	7.69	2.01	-	9999									FS
52	19.GP02	19.GP02.D	19.GP02.N	FS	-88.48	7.71	1.18	-	9999									FS
53	19.GP02	19.GP02.E	19.GP02.F	UR	-93.44	-	1.02	5	9999	UR vs HS	0.0521	HS vs UR	0.1911	UR vs FS	0.0005			UR or HS
54	19.GP02	19.GP02.E	19.GP02.G	UR	-94.75	-	2.86	9.16	9999									UR
55	19.GP02	19.GP02.E	19.GP02.H	UR	-91.23	-	0.84	4.05	9999	UR vs HS	0.0599	HS vs UR	0.1789	UR vs FS	0.0011	HS vs FS	0.005	UR or HS
56	19.GP02	19.GP02.E	19.GP02.I	UR	-95.07	-	3.09	9	9999									UR
57	19.GP02	19.GP02.E	19.GP02.J	UR	-95.35	-	1.08	4.81	9999	UR vs HS	0.0484	HS vs UR	0.211					UR
58	19.GP02	19.GP02.E	19.GP02.K	UR	-89.28	-	2.04	6.35	9999									UR
59	19.GP02	19.GP02.E	19.GP02.L	FS	-81.05	9.45	3.01	-	9999									FS
60	19.GP02	19.GP02.E	19.GP02.M	UR	-93.32	-	0.14	4.98	9999	UR vs HS	0.1017	HS vs UR	0.1134	UR vs FS	0.0003	HS vs FS	0.0005	UR or HS
61	19.GP02	19.GP02.E	19.GP02.N	UR	-93.3	-	1.74	6.68	9999									UR
62	19.GP02	19.GP02.F	19.GP02.G	FS	-83.75	16.31	4.48	-	9999									FS
63	19.GP02	19.GP02.F	19.GP02.H	FS	-80.82	15.72	6.87	-	9999									FS
64	19.GP02	19.GP02.F	19.GP02.I	PO	-85.2	15.17	4.66	1.57	-	PO not realistic ==> FS								FS
65	19.GP02	19.GP02.F	19.GP02.J	FS	-88.28	12.37	4.91	-	9999									FS
66	19.GP02	19.GP02.F	19.GP02.K	FS	-90.1	4.49	0.01	-	9999	FS vs HS	0.0914	HS vs FS	0.1174	FS vs UR	0.001	HS vs UR	0.0013	FS or HS
67	19.GP02	19.GP02.F	19.GP02.L	HS	-95.7	0.1	-	1.89	9999	HS vs UR	0.0963	UR vs HS	0.122	HS vs FS	0.0279			HS or UR
68	19.GP02	19.GP02.F	19.GP02.M	FS	-92.21	6.42	0.85	-	9999	FS vs HS	0.0458	HS vs FS	0.192					FS
69	19.GP02	19.GP02.F	19.GP02.N	HS	-96.35	2.26	-	0.26	9999	HS vs FS	0.1029	FS vs HS	0.1134	HS vs UR	0.015	FS vs UR	0.0019	HS or FS
70	19.GP02	19.GP02.G	19.GP02.H	FS	-88.77	9.07	1.17	-	9999									FS
71	19.GP02	19.GP02.G	19.GP02.I	FS	-86.86	14.82	4.21	-	9999									FS
72	19.GP02	19.GP02.G	19.GP02.J	HS	-96.47	5.49	-	0.49	9999	HS vs FS	0.0893	FS vs HS	0.1338	HS vs UR	0.0004	FS vs UR	0.0005	HS or FS
73	19.GP02	19.GP02.G	19.GP02.K	FS	-89.94	5.96	2.04	-	9999									FS
74	19.GP02	19.GP02.G	19.GP02.L	UR	-97.11	-	1.03	5.85	9999	UR vs HS	0.0522	HS vs UR	0.2017	UR vs FS	0.0005	HS vs FS	0.0005	UR or HS
75	19.GP02	19.GP02.G	19.GP02.M	UR	-99.94	-	0.03	2.73	9999	UR vs HS	0.1083	HS vs UR	0.1026	UR vs FS	0.0023	HS vs FS	0.0135	UR or HS
76	19.GP02	19.GP02.G	19.GP02.N	FS	-90.69	9.22	1.6	-	9999									FS
77	19.GP02	19.GP02.H	19.GP02.I	FS	-89.7	8.46	0.1	-	9999									FS
78	19.GP02	19.GP02.H	19.GP02.J	FS	-76.32	22.12	10.9	-	4.93									FS
79	19.GP02	19.GP02.H	19.GP02.K	FS	-82.7	9.68	2.97	-	9999									FS
80	19.GP02	19.GP02.H	19.GP02.L	UR	-93.59	-	1.31	4.29	9999									UR
81	19.GP02	19.GP02.H	19.GP02.M	FS	-89.47	6.94	1.29	-	9999									FS
82	19.GP02	19.GP02.H	19.GP02.N	HS	-95.75	0.64	-	0.57	9999	HS vs FS	0.0834	HS vs UR	0.0625	FS vs UR	0.0102	UR vs FS	0.0134	HS or FS or UR
83	19.GP02	19.GP02.I	19.GP02.J	FS	-94.08	8.19	1.98	-	9999									FS
84	19.GP02	19.GP02.I	19.GP02.K	FS	-89.47	6.74	2.1	-	9999									FS
85	19.GP02	19.GP02.I	19.GP02.L	UR	-97.42	-	0.81	4.08	9999	UR vs HS	0.0644	HS vs UR	0.1737	UR vs FS	0.0009	HS vs FS	0.006	UR or HS
86	19.GP02	19.GP02.I	19.GP02.M	FS	-92.01	8.25	3.53	-	9999									FS
87	19.GP02	19.GP02.I	19.GP02.N	HS	-94.03	6.2	-	1.03	9999	HS vs FS	0.0582	FS vs HS	0.1917	HS vs UR	0.0001	FS vs UR	0.0004	HS or FS
88	19.GP02	19.GP02.J	19.GP02.K	FS	-82.44	14.05	5.28	-	9999									FS
89	19.GP02	19.GP02.J	19.GP02.L	UR	-97.7	-	1.55	5.05	9999									UR
90	19.GP02	19.GP02.J	19.GP02.M	FS	-84.83	15.7	6.31	-	1.91									FS
91	19.GP02	19.GP02.J	19.GP02.N	FS	-94.53	5.98	0.04	-	9999	FS vs HS	0.0918	HS vs FS	0.1226	FS vs UR	0.0003	HS vs UR	0.0004	FS or HS
92	19.GP02	19.GP02.K	19.GP02.L	UR	-91.64	-	0.65	3.85	9999	UR vs HS	0.0672	HS vs UR	0.1607	UR vs FS	0.0006	HS vs FS	0.0068	UR or HS
93	19.GP02	19.GP02.K	19.GP02.M	FS	-88.05	6.42	1.06	-	9999	FS vs HS	0.04	HS vs FS	0.2158					FS
94	19.GP02	19.GP02.K	19.GP02.N	PO	-83.88	10.57	3.36	3.15	-	PO not realistic ==> FS								FS
95	19.GP02	19.GP02.L	19.GP02.M	UR	-95.68	-	1.05	5.76	9999	UR vs HS	0.0524	HS vs UR	0.196	UR vs FS	0.0005	HS vs UR	0.0011	UR or HS
96	19.GP02	19.GP02.L	19.GP02.N	HS	-95.44	0.22	-	3.41	9999	HS vs UR	0.0835	UR vs HS	0.1285	HS vs FS	0.0051	UR vs FS	0.0013	HS or UR
97	19.GP02	19.GP02.M	19.GP02.N	FS	-82.88	15.61	4.64	-	9999									FS
98	19.SD01	19.SD01.A	19.SD01.B	PO	-85.03	14.32	4.71	1.26	-	PO not realistic ==> FS
99	19.SD01	19.SD01.A	19.SD01.C	FS	-95.84	7.57	2.29	-	9999
100	19.SD01	19.SD01.B	19.SD01.C	FS	-81.02	21.6	10.56	-	5.56
101	19.SD02	19.SD02.A	19.SD02.B	HS	-92.48	9.77	-	0.28	9999	HS vs FS	0.086	FS vs HS	0.1396	HS vs UR	0			HS or FS
102	19.SD02	19.SD02.A	19.SD02.C	HS	-97.88	2.74	-	4.03	9999	HS vs UR	0.0229	UR vs HS	0.3055					HS
103	19.SD02	19.SD02.A	19.SD02.D	HS	-101.85	3.4	-	3.05	9999	HS vs FS	0.0049	FS vs HS	0.6155	UR vs HS	0.3759	HS vs UR	0.0147	HS
104	19.SD02	19.SD02.A	19.SD02.E	HS	-98.54	4.4	-	1.15	9999	HS vs FS	0.0443	FS vs HS	0.2496					HS
105	19.SD02	19.SD02.B	19.SD02.C	HS	-92.59	3.61	-	1.92	9999	HS vs FS	0.0209	FS vs HS	0.3694	UR vs HS	0.4175	HS vs UR	0.0091	HS
106	19.SD02	19.SD02.B	19.SD02.D	FS	-96.32	4.52	0.81	-	9999	HS vs FS	0.1468	FS vs HS	0.0701	FS vs UR	0.0005	HS vs UR	0.0032	HS or FS
107	19.SD02	19.SD02.B	19.SD02.E	HS	-94.72	3.81	-	2.24	9999	HS vs FS	0.0167	FS vs HS	0.4608	UR vs HS	0.3788	HS vs UR	0.0121	HS
108	19.SD02	19.SD02.C	19.SD02.D	UR	-99.21	-	1.31	6.24	9999	UR vs HS	0.0249	HS vs UR	0.3343					UR
109	19.SD02	19.SD02.C	19.SD02.E	HS	-94.26	2.63	-	3.74	9999	HS vs UR	0.0194	UR vs HS	0.3213					HS
110	19.SD02	19.SD02.D	19.SD02.E	FS	-81.73	19.81	7.1	-	1.51	HS vs FS	0.8064	FS vs HS	0					FS
111	19.SD03	19.SD03.A	19.SD03.B	FS	-80,17	8.39	2.63	-	9999
112	19.SD03	19.SD03.A	19.SD03.C	PO	-78,95	12.9	4.63	2.6	-	PO not realistic ==> FS
113	19.SD03	19.SD03.B	19.SD03.C	FS	-70,35	16.77	7.37	-	2.46
114	19.SD04	19.SD04.A	19.SD04.B	HS	-94.8	2.5	-	3.91	9999	UR vs HS	0.3174	HS vs UR	0.0212					HS fits better
115	19.SD04	19.SD04.A	19.SD04.C	HS	-100.26	2	-	2.17	9999	HS vs FS	0.016	FS vs HS	0.4329					HS fits better
116	19.SD04	19.SD04.A	19.SD04.D	FS	-93.5	6.99	1.3	-	9999	HS vs FS	0.2061	FS vs HS	0.045					rather FS
117	19.SD04	19.SD04.A	19.SD04.E	HS	-93.96	0.65	-	2.6	9999	HS vs UR	0.0613	UR vs HS	0.1704	HS vs FS	0.0098	UR vs FS	0.0047	HS or UR
118	19.SD04	19.SD04.B	19.SD04.C	UR	-101.28	-	5.84	13.23	9999	UR vs HS	0	HS vs UR	0.9444					UR
119	19.SD04	19.SD04.B	19.SD04.D	UR	-99.51	-	1.89	6.61	9999	UR vs HS	0.0141	HS vs UR	0.4004					UR
120	19.SD04	19.SD04.B	19.SD04.E	UR	-93.63	-	1.88	7.37	9999	UR vs HS	0.0182	HS vs UR	0.389					UR
121	19.SD04	19.SD04.C	19.SD04.D	HS	-95.39	9.08	-	0.38	9999	HS vs FS	0.0947	FS vs HS	0.1254	HS vs UR	0	FS vs UR	0.0001	HS or FS
122	19.SD04	19.SD04.C	19.SD04.E	FS	-88.2	10.39	1.71	-	9999	FS vs HS	0.0251	HS vs FS	0.285					FS
123	19.SD04	19.SD04.D	19.SD04.E	FS	-86.45	10.36	2.75	-	9999	FS vs HS	0.0082	HS vs FS	0.4141					FS
124	19.SD05	19.SD05.A	19.SD05.B	HS	-80.68	0.04	-	4.32	9999	HS vs UR	0.1048	UR vs HS	0.1162	HS vs FS	0.0013	UR vs FS	0.0007	HS or UR
125	19.SD05	19.SD05.A	19.SD05.C	UR	-76.14	-	1.41	5.47	9999	UR vs HS	0.0399	HS vs UR	0.2521					UR
126	19.SD05	19.SD05.A	19.SD05.D	UR	-81.17	-	1.17	6.1	9999									UR
127	19.SD05	19.SD05.A	19.SD05.E	UR	-84.56	-	2.49	8.67	9999									UR
128	19.SD05	19.SD05.A	19.SD05.F	FS	-70.55	11.12	3.56	-	9999	FS vs HS	0.0031	HS vs FS	0.5243					FS
129	19.SD05	19.SD05.A	19.SD05.G	FS	-76.76	5.16	0.13	-	9999	FS vs HS	0.0811	HS vs FS	0.1226	FS vs UR	0.0003	HS vs UR	0.0007	FS or HS
130	19.SD05	19.SD05.A	19.SD05.H	FS	-71.7	11.71	5.12	-	9999	FS vs HS	0.0006	HS vs FS	0.7123					FS
131	19.SD05	19.SD05.B	19.SD05.C	FS	-82.16	6.04	0.68	-	9999	FS vs HS	0.0562	HS vs FS	0.1801	FS vs UR	0	HS vs UR	0.0007	FS or HS
132	19.SD05	19.SD05.B	19.SD05.D	FS	-81.49	12.08	5.28	-	9999	FS vs HS	0.0009							FS
133	19.SD05	19.SD05.B	19.SD05.E	FS	-82.27	15.4	5.84	-	9999	FS vs HS	0.0005							FS
134	19.SD05	19.SD05.B	19.SD05.F	UR	-95.83	-	0.78	5.33	9999	UR vs HS	0.0642	HS vs UR	0.1719	UR vs FS	0	HS vs FS	0.0005	UR or HS
135	19.SD05	19.SD05.B	19.SD05.G	UR	-95.95	-	6	13.91	9999									UR
136	19.SD05	19.SD05.B	19.SD05.H	UR	-95.64	-	0.73	6.36	9999	UR vs HS	0.0671	HS vs UR	0.1622	UR vs FS	0	HS vs FS	0.0001	UR or HS
137	19.SD05	19.SD05.C	19.SD05.D	HS	-87.81	1.61	-	0.81	9999	HS vs FS	0.0678	FS vs HS	0.1723	HS vs UR	0.0242	FS vs UR	0.008	HS or FS
138	19.SD05	19.SD05.C	19.SD05.E	PO	-81.91	11.61	4.22	0.56	-	PO not realistic ==>		FS vs HS	0.0026					FS
139	19.SD05	19.SD05.C	19.SD05.F	UR	-91.68	-	3.07	7.28	9999									UR
140	19.SD05	19.SD05.C	19.SD05.G	UR	-91.8	-	2.87	9.81	9999									UR
141	19.SD05	19.SD05.C	19.SD05.H	UR	-91.49	-	2.09	6.79	9999									UR
142	19.SD05	19.SD05.D	19.SD05.E	FS	-83.68	15.22	4.86	-	1	FS vs HS	0.0009							FS
143	19.SD05	19.SD05.D	19.SD05.F	HS	-96.25	0.8	-	3.74	9999	HS vs UR	0.0509	UR vs HS	0.1848	HS vs FS	0.0025	UR vs FS	0.0019	HS or UR
144	19.SD05	19.SD05.D	19.SD05.G	UR	-97.17	-	4.42	11.52	9999									UR
145	19.SD05	19.SD05.D	19.SD05.H	UR	-96.86	-	0.14	5.45	9999	UR vs HS	0.0991	HS vs UR	0.1129	UR vs FS	0.0001	HS vs FS	0	UR or HS
146	19.SD05	19.SD05.E	19.SD05.F	UR	-101.15	-	1.7	7.26	9999									UR
147	19.SD05	19.SD05.E	19.SD05.G	UR	-101.27	-	4.33	11.13	9999									UR
148	19.SD05	19.SD05.E	19.SD05.H	UR	-100.96	-	1.12	5.21	9999									UR
149	19.SD05	19.SD05.F	19.SD05.G	FS	-82.36	17.07	5.92	-	9999	FS vs HS	0.0002							FS
150	19.SD05	19.SD05.F	19.SD05.H	FS	-89.8	9.32	3.54	-	9999	FS vs HS	0.0049							FS
151	19.SD05	19.SD05.G	19.SD05.H	FS	-87.48	11.76	2.96	-	9999	FS vs HS	0.0055							FS
152	19.SH01	19.SH01.A	19.SH01.B	UR	-97.81	-	2.83	8.69	9999	UR vs HS	0.0101	HS vs UR	0.4767	HS vs FS	0	FS vs HS	0.972	UR
153	19.SH01	19.SH01.A	19.SH01.C	FS	-90.56	9.38	3.13	-	9999	FS vs HS	0.0054	HS vs FS	0.4639					FS
154	19.SH01	19.SH01.B	19.SH01.C	HS	-95.68	3.26	-	2.24	9999	HS vs FS	0.0199	FS vs HS	0.3921	HS vs UR	0.0059			HS
