# Supplementary material for: Mixed Parentage Broods Indicate Group Spawning in the Brood Parasitic Cuckoo Catfish
Source: Mol Ecol. 2025 Feb 17;34(6):e17692. doi: 10.1111/mec.17692 (PMC11874674; doi:10.1111/mec.17692)
Supplement: Supplementary file 4 — File S1 [file MEC-34-e17692-s002.txt]

Supplementary File 1: DnaSP result of a haplotype distribution analysis among 19 embryos
representing 19 different cuckoo catfish clutches sampled at Lake Tanganyika, Zambia, for
the present study and Reichard et al. (2023).


 Selected region: 1-736   Number of sites: 736
 Total number of sites (excluding sites with gaps / missing data): 572

 Sites with alignment gaps:  not considered
 Number of included positions: 736

 =========== Haplotype Distribution ===========
 Number of haplotypes, h: 13
 Haplotype diversity, Hd: 0,9474

    Hap_1: 1  [1]
    Hap_2: 2  [2-3]
    Hap_3: 2  [4-5]
    Hap_4: 2  [6-7]
    Hap_5: 1  [8]
    Hap_6: 1  [9]
    Hap_7: 1  [10]
    Hap_8: 1  [11]
    Hap_9: 1  [12]
    Hap_10: 1  [13]
    Hap_11: 1  [14]
    Hap_12: 4  [15-17 19]
    Hap_13: 1  [18]

    Hap_1: 1  [19-SD02-A]
    Hap_2: 2  [19-GP02-L 19-GP01-D]
    Hap_3: 2  [19-SD01-A 19-SD03-C]
    Hap_4: 2  [19-SD04-B 19-SD05-H]
    Hap_5: 1  [19-SH01-A]
    Hap_6: 1  [19-CH45-A]
    Hap_7: 1  [19-PB41-A]
    Hap_8: 1  [19-PB52-A]
    Hap_9: 1  [19-GP13-A]
    Hap_10: 1  [19-SD06-A]
    Hap_11: 1  [19-CH28-A]
    Hap_12: 4  [19-SD07-A 19-PB45-A 19-SD27-A 19-PB69-A]
    Hap_13: 1  [19-SD14-B]
