# Supplementary material for: Mixed Parentage Broods Indicate Group Spawning in the Brood Parasitic Cuckoo Catfish
Source: Mol Ecol. 2025 Feb 17;34(6):e17692. doi: 10.1111/mec.17692 (PMC11874674; doi:10.1111/mec.17692)
Supplement: Supplementary file 5 — File S2 [file MEC-34-e17692-s005.txt]

Supplementary File 2: Haplotypes of Synodontis embryos for Zimmermann et al. 2024.
The list contains seven different haplotypes (Hap_01 – Hap_07, fasta format) and 
the embryo IDs (n = 51 embryos) that correspond to each haplotype. 
Haplotype sequences contain 596 bp (excluding gaps and missing data). 

Hap_01: [8 embryos: 19-SD02-A, 19-SD04-C, 19-SD04-A, 19-SD04-E, 19-SD04-D, 19-SD02-B, 19-SD02-D, 19-SD02-E]
>Hap_01   
TGCATCTCAAATATGTTTATTTACAACATC-GAAATAAGCAGTACTAATACACATTTAAA
GGCTTACTCCGCATGTTATAGATTTAGAACGGAAAGAAGT-TGATGGACGACATTCAGTC
TCTCTCCGACCTTTTTCCTTGCTTATTTCAACTAGCAGTTTCATTAAGACATGCTTAATG
CAGTAAGAAATCATCAACCTTGTAAGCTTAGCACATTTAATCCCTGATAGGTCAGGGACA
AGACTCGTAGAGTTGCATGCTCTACACTATTACTGGCATTTGGTTCCTATTTCAGGTCCA
TAAAATCTAAAATTCCACTAACTGTGGTTTGTCTTGGCATAAGTTAATGCTGTGTCCGCG
ACGTAGCAAAAACTCCCCATGCTAAAGCGTTCCTTCTAATGG-CATGGGGTTTTTAATTT
TTTT-AGGTCACTTTCATTTGGCAATTTCATG-TAGGTATGTCCAACAGCCGAATTAGGT
AGTATTACTTGCATTACAACCTTAATCATGAAAGCTTTTAAGATATAGTCAGCTTTT-CA
TTGCATTAAGTTATGTCAAGTGCATAACACCATTTTACCACTCCACATACTTCCCTAA-A
TTT

Hap_02: [10 embryos: 19-SD03-A, 19-SD01-B, 19-SD03-B, 19-SD05-D, 19-SD01-A, 19-SD01-C, 19-SD03-C, 19-SD05-B, 19-SD05-C, 19-SD05-E]
>Hap_02
TGCATCTCAAATATGTTTATTTACAACATC-GAAATAAGCAGTACTAATACACATTTAAA
GATTTACTCCACATGTTATAGATTTAGAACGGAAAGAAGT-TGATGGACGACATTCAGTC
TCTCTCCGACCTTTTTCCTTGCTTATTTCAACTAGCAGTTTCATTAAGACATGCTTAATG
CAGTAAGAAATCATCAACCTTGTAAGCTTAGCACATTTAATCCCTGATAGGTCAGGGACA
AGACTCGTAGAGTTGCATGCTCTACACTATTACTGGCATTTGGTTCCTATTTCAGGTCCA
TAGAATCTAAAATTCCACTAACTGTGGTTTGTCTTGGCATAAGTTAATGCTGTGTCCGCG
ACGTAGCAAAAACTCCCCATGCTAAAGCGTTCCTTCTAATGG-CATGGGGTTTTTAATTT
TTTT-AGGTCACTTTCATTTGGCAATTTCATG-TAGGTATGTCCAACAGCCGAACTAGGT
AGTATTACTTGCATTACAACTTTAATCATGAAAGCTTTTAAGATATAGTCAGCTTTC-CA
TTGCATTAAGTTATGTCAAGTGCATAACACCATTTTACCACTCCACATACTTCCCTAA-A
TTT

Hap_03: [4 embryos: 22.SH02.D, 22.SH02.F, 22.SH02.A, 22.SH02.G]
>Hap_03
TGCATCTCAAATATGTTTATTTACAACATC-GAAATAAGCAGTACTAATACACATTTAAA
GATTTACTCCACATGTTATAGATTTAGAACGGAAAGAAGT-TGATGGACGACATTCAGTC
TCTCTCCGACCTTTTTCCTTGCTTATTTCAACTAGCAGTTTCATTAAGACATGCTTAATG
CAGTAAGAAATCATCAACCTTGTAAGCTTAGCACATTTAATCCCTGATAGGTCAGGGACA
AGACTCGTAGAGTTGCATGCTCTACACTATTACTGGCATTTGGTTCCTATTTCAGGTCCA
TAGAATCTAAAATTCCACTAACTGTGGTTTGTCTTGGCATAAGTTAATGCTGTGTCCGCG
ACGTAGCAAAAACTCCCCATGCTAAAGCGTTCCTTCTAATGG-CATGGGGTTTTTAATTT
TTTT-AGGTCACTTTCATTTGGCAATTTCATG-TAGGTATGTCCAACAGCCGAACTAGGT
AGTATTACTTGCATTACAACTTTAATCATGAAAGCTTTTAAGATATAGTCAGCTTTT-CA
TTGCATTAAGTTATGTCAAGTGCATAACACCATTTTACCACTCCACATACTTCCCTAA-A
TTT

Hap_04: [8 embryos: 19-GP01-B, 19-GP01-C, 19-GP01-D, 19-GP02-C, 19-GP01-A, 19-GP02-A, 19-GP02-E, 19-GP02-L]
>Hap_04
TGCATCTCAAATATGTTTATTTACAACATC-GAAATAAGCAGTACTAATACACATTTAAA
GATTTACTCCGCATGTTATAGATTTAGAACGGAAAGAAGT-TGATGGACGACATTCAGTC
TCTCTCCGACCTTTTTCCTTGCTTATTTCAACTAGCAGTTTCATTAAGACATGCTTAATG
CAGTAAGAAATCATCAACCTTGTAAGCTTAGCACATTTAATCCCTGATAGGTCAGGGACA
AGACTCGTAGAGTTGCATGCTCTACACTATTACTGGCATTTGGTTCCTATTTCAGGTCCA
TAGAATCTAAAATTCCACTAACTGTGGTTTGTCTTGGCATAAGTTAATGCTGTGTCCGCG
ACGTAGCAAAAACTCCCCATGCTAAAGCGTTCCTTCTAATGG-CATGGGGTTTTTAATTT
TTTT-AGGTCACTTTCATTTGGCAATTTCATG-TAGGTATGTCCAACAGCCGAATTAGGT
AGTATTACTTGCATTACAACCTTAATCATGAAAGCTTTTAAGATATAGTCGGTTTTT-CA
TTGCATTAAGTTATGTCAAGTGCATAACACCATTTTACCACTCCACATACTTCCCTAA-A
TTT

Hap_05: [12 embryos: 19-GP02-H, 19-GP02-I, 19-GP02-K, 22.SH02.B, 22.SH02.C, 22.SH02.E, 19-GP02-B, 19-GP02-G, 19-GP02-J, 19-GP02-D, 19-GP02-M, 19-GP02-N]
>Hap_05
TGCATCTCAAATATGTTTATTTACAACATC-GAAATAAGCAGTACTAATACACATTTGAA
GGTTTACTCCGCATGTCCTAGATTTAGAACGGAAAGAAGT-TGATGGATGATATTCAGTC
TCTCTCCGACCTTTTTCCTTGCTTATTTCAACTAGCAATTTCATTAAGACATGCTTAATG
CAGTAAGAAATCATCAACCTTGTAAGCTTAGCACATTTAATCCCTGATAGGTCAGGGACA
AGACTCGTAGAGTTGCATATTCTACACTATTACTGGCATTTGGTTCCTATTTCAGGTCCA
TGGAATCTAAAATTCCACTAACTGTGGTTTGTCTTGGCATAAGTTAATGCTGTGTCCGCG
ACGTAGCAAAAACTCCCCATGCTAAAGCGTTCCTTCTAATGG-CATGGGGTTTTTAATTT
TTTT-AGGTCACTTTCATTTGGCAATTTCATG-TAGGTATGTCCAACAGCCGAATTAGGT
GGTATTACTTGCATTACAACTTTAATCATGAAAGCTTTTAAGATATAATCAGTTTTT-CA
TTGCATTAAGTTATGTCAAGTGCATAACACCATTTTACCACTCCACATACTTCCCTAA-A
TTT

Hap_06: [4 embryos: 19-SH01-A, 19-SD02-C, 19-SH01-B, 19-SH01-C]
>Hap_06
TGCATCTCAAATATGTTTATTTACAACATC-GAAATAAGCAGTACTAATACACATTTAAA
GATTTACTCCGCATGTTATAGATTTAGAACGGAAAGAAGT-TGATGGACGACATTCAGTC
TCTCTCCGACCTTTTTCCTTGCTTATTTCAACTAGCAATTTCATTAAGACATGCTTAATG
CAGTAAGAAATCACCAACCTTGTAAGCTTAGTACATTTAATCCCTGATAGGTCAGGGACA
AAGCTCGTAGAGTTGCATACTCTACACTATTACTGGCATTTGGTTCCTATTTCAGGTCCA
TGGAATCTAAAATTCCACTAACTGTGGTTTGTCTTGGCATAAGTTAATGCTGTGTCCGCG
ACGTAGCAAAAACTCCCCATGCTAAAGCGTTCCTTCTAATGG-CATGGGGTTTTTAATTT
TTTT-AGGTCACTTTCATTTGGCAATTTCATG-TAGGTATGTCCAACAGCCGAATTAGGT
GGTATTACTTGCATTACAGCTTTAATCATGAAAGCTTTTAAGATATAGTCAGTTTTT-CA
TTGCATTAAATTATGTCAAGTGCATAACACCATTTTACCACTCCACATACTTCCCTAA-A
TTT

Hap_07: [5 embryos: 19-SD04-B, 19-SD05-F, 19-SD05-H, 19-SD05-A, 19-SD05-G]
>Hap_07
TGCATCTCAAATATGTTTATTTACAACATC-GAAATAAGCAGTACTAATACACATTTAAA
GATTTACTCCGCATGTTATAGATTTAGAACGGAAAGAAGT-TGGTGGACGACATTCAGTC
TCTCTCCGACCTTTTTCCTTGCTTATTTCAACTAGCAATTTCATTAAGACATGCTTAATG
CAGTAAGAAATCATCAACCTTGTAAGCTTAGCACATTTAATCCCTGATAGGTCAGGGACA
AGACTCGTAGAGTTGCATACTCTACACTATTACTGGCATTTGGTTCCTATTTCAGGTCCA
TAAAACCTAAAATTCCACTAACTGTGGTTTGTCTTGGCATAAGTTAATGCTGTGTCCGCG
ACGTAGCAAAAACTCCCCATGCTAAAGCGTTCCTTCTAATGG-CATGGGGTTTTTAATTT
TTTT-AGGTCACTTTCATTTGGCAATTTCATG-TAGGTATGTCCAACAGCCAAATTAGGT
GGTATTACTTGCATTACAACTTTAATCATGAAAGCTTTTAAGATATAGTCAGTTTTT-CA
TTGCATTAAATTATGTCAAGTGCATAACACCATTTTACCACTCCACATACTTCCCTAA-A
TTT
